# Supplementary material for: Intermittent hypoxic stimulation promotes efficient expression of Hypoxia-inducible factor-1α and exerts a chondroprotective effect in an animal osteoarthritis model
Source: PLoS One. 2025 Apr 1;20(4):e0319976. doi: 10.1371/journal.pone.0319976 (PMC11960973; doi:10.1371/journal.pone.0319976)
Supplement: S1 File — (XLSX) [file pone.0319976.s001.xlsx]

## Sheet: WB
HIF1		SOX9		ACAN
score	group	score	group	score	group
1	N0	1	N0	1	N0
1	N0	1	N0	1	N0
1	N0	1	N0	1	N0
3.33082	H3	5.11455	H3	2.9483	H3
5.84693	H3	5.75324	H3	4.34075	H3
3.50013	H3	3.03271	H3	3.36594	H3
1.94177	SH	1.84352	SH	1.06232	SH
2.31285	SH	2.42085	SH	1.05904	SH
2.0867	SH	1.19883	SH	1.09482	SH

## Sheet: PCR
	HIF1		SOX9		ACAN		Adamts4		MMP13
RQ	group	RQ	group	RQ	group	RQ	group	RQ	group
1	c	1	c	1	c	1	c	1	c
1.09888	c	0.971844	c	0.798325	c	1.8365	c	2.52836	c
0.909699	c	0.633921	c	0.711064	c	1.6771	c	3.10875	c
1.17121	c	1.42083	c	1.51468	c	10.5049	c	5.81523	c
0.908224	c	1.23844	c	1.6091	c	9.91311	c	5.3222	c
1.04561	c	1.12256	c	1.23388	c	13.7429	c	5.93771	c
1.15296	IH	1.43007	IH	1.22895	IH	2.69476	IH	2.10264	IH
0.917113	IH	0.579527	IH	0.826436	IH	2.52862	IH	2.40501	IH
0.617992	IH	0.757297	IH	0.979045	IH	3.2118	IH	2.3179	IH
0.846716	IH	1.57869	IH	0.856367	IH	17.8074	IH	6.2978	IH
1.15142	IH	1.43321	IH	1.95468	IH	12.9286	IH	4.97946	IH
0.951876	IH	0.961904	IH	1.09048	IH	12.1455	IH	6.2676	IH
0.767259	SH	1.3909	SH	0.774668	SH	4.37584	SH	4.12101	SH
0.88143	SH	1.52802	SH	0.895904	SH	2.1522	SH	2.03719	SH
0.739538	SH	1.57901	SH	1.16601	SH	2.21162	SH	2.65073	SH
1.39327	SH	3.8929	SH	1.67907	SH	17.5855	SH	6.59897	SH
0.73817	SH	1.99311	SH	1.64041	SH	10.2637	SH	6.23599	SH
0.782511	SH	2.27832	SH	1.53693	SH	16.3904	SH	8.08862	SH

## Sheet: Cell Viability
RLUshort	group						RLUlong	group
353741	C	356443	IH	253150	SH		283769	C	402068	IH	540524	SH
382302	C	468312	IH	404461	SH		327796	C	764340	IH	586195	SH
401880	C	507711	IH	391075	SH		284138	C	728259	IH	598481	SH
289476	C	325315	IH	324007	SH		328760	C	608241	IH	391286	SH
309782	C	459388	IH	497874	SH		260813	C	848733	IH	540949	SH
394810	C	436833	IH	336745	SH		341510	C	842121	IH	582450	SH
255725	C	366835	IH	211604	SH		301552	C	608243	IH	579997	SH
226716	C	255983	IH	188261	SH		246501	C	540324	IH	476726	SH
263852	C	327349	IH	273587	SH		323307	C	763628	IH	452586	SH
261024	C	296138	IH	316484	SH		313682	C	668675	IH	548980	SH
250564	C	293291	IH	316235	SH		306730	C	595893	IH	609264	SH
287507	C	396462	IH	314869	SH		221924	C	669056	IH	567362	SH
304123	C	398260	IH	358736	SH		294840	C	812404	IH	450350	SH
285563	C	343504	IH	340916	SH		346528	C	678620	IH	502784	SH

## Sheet: Mankin score
modified mankin
28days															8days
cartilage structure			cartilage cell			safranin-O			Tidemark integrity			total			total
3	normoxia		1	normoxia		1	normoxia		0	normoxia		5	normoxia		4	normoxia
5	normoxia		3	normoxia		4	normoxia		1	normoxia		13	normoxia		2	normoxia
5	normoxia		3	normoxia		4	normoxia		1	normoxia		13	normoxia		4	normoxia
4	normoxia		1	normoxia		2	normoxia		0	normoxia		7	normoxia		5	normoxia
3	normoxia		2	normoxia		3	normoxia		0	normoxia		8	normoxia		2	hypoxia
5	normoxia		2	normoxia		1	normoxia		1	normoxia		9	normoxia		4	hypoxia
3	normoxia		1	normoxia		2	normoxia		0	normoxia		6	normoxia		4	hypoxia
4	normoxia		2	normoxia		2	normoxia		0	normoxia		8	normoxia		1	hypoxia
4	normoxia		3	normoxia		1	normoxia		0	normoxia		8	normoxia
5	normoxia		3	normoxia		2	normoxia		1	normoxia		11	normoxia
2	hypoxia		1	hypoxia		1	hypoxia		0	hypoxia		4	hypoxia
1	hypoxia		1	hypoxia		2	hypoxia		0	hypoxia		4	hypoxia
4	hypoxia		2	hypoxia		3	hypoxia		0	hypoxia		9	hypoxia
4	hypoxia		1	hypoxia		2	hypoxia		0	hypoxia		7	hypoxia
4	hypoxia		3	hypoxia		4	hypoxia		1	hypoxia		12	hypoxia
4	hypoxia		1	hypoxia		1	hypoxia		0	hypoxia		6	hypoxia
3	hypoxia		1	hypoxia		2	hypoxia		0	hypoxia		6	hypoxia
4	hypoxia		1	hypoxia		1	hypoxia		0	hypoxia		6	hypoxia
2	hypoxia		1	hypoxia		2	hypoxia		0	hypoxia		5	hypoxia
1	hypoxia		1	hypoxia		1	hypoxia		0	hypoxia		3	hypoxia

## Sheet: HIF1αstaining
% of positive cells	group
20.8	normoxia
8.3	normoxia
28	normoxia
25.6	normoxia
40.8	hypoxia
39	hypoxia
43.1	hypoxia
43.5	hypoxia
